# Supplementary material for: Leishmanicidal Action of the Peptides 19-4LF, 19-2.5 and 19-2.5LF Topically Administered on Cutaneous Lesions Caused by Leishmania major
Source: Pharmaceutics. 2026 Mar 7;18(3):332. doi: 10.3390/pharmaceutics18030332 (PMC13028876; doi:10.3390/pharmaceutics18030332)
Supplement: Supplementary file 1 [file pharmaceutics-18-00332-s001.zip]

Archive with 1 entries (1 files):
- pharmaceutics-4093258-supplementary.pdf
